# Supplementary material for: Monkeyflower (Mimulus) uncovers the evolutionary basis of the eukaryote telomere sequence variation
Source: PLoS Genet. 2025 Jun 16;21(6):e1011738. doi: 10.1371/journal.pgen.1011738 (PMC12169523; doi:10.1371/journal.pgen.1011738)
Supplement: S1 Table — For each TR gene its syntenic region in other species is also shown. The syntenic region was determined from orthology of the gene directly upstream and downstream of the TR gene. The reported coordinates in the syntenic region are the end position of the upstream gene and start position of the downstream gene. Note because of micro-synteny differences the exact location of a TR and its syntenic position may not completely overlap (e.g., see TR2 gene position in M. lewisii reference genome and the syntenic position based on M. cardinalis TR2). (XLSX) [file pgen.1011738.s001.xlsx]

## Sheet: TR_syntenic coordinates
Section	Species	Genome coordinate of TR	Syntenic Chromosomal Position
			M. guttatus	M. auranticus	M. parishii	M. verbenaceous	M. cardinalis	M. lewisii
Simiolus	M. guttatus	scaffold10:13,579,576–13,579,851 (+)	–	LG2:23,972,704–23,989,034	chr8:41,673,906–41,743,030	chr8:46,105,438–46,181,963	chr8:41,447,068–41,504,008	chr8:29,805,094–29,866,816
Diplacus	M. auranticus (TR1)	LG3:9,530,986–9,531,229 (+)	scaffold3:17,608,890–17,634,552	–	chr6:43,812,027–43,898,839	chr6:46,299,890–46,480,954	chr6:45,269,271–45,400,845	chr6:42,757,909–42,868,277
Diplacus	M. auranticus (TR2)	LG3:9,507,194–9,507,487 (–)	scaffold3:17,636,665–17,637,380	–	chr6:43,808,303–43,810,799	chr6:46,291,862–46,298,675	chr6:45,265,534–45,268,042	chr6:42,747,706–42,756,687
Erythranthe	M. parishii	chr6:65,354,589–65,354,843 (+)	scaffold13:21,160,319–21,160,400	LG6:5,155,539–5,159,325	–	chr7:146,113–150,476	chr7:320,714–323,039	chr6:67,670,763–67,673,765
Erythranthe	M. verbenaceus	chr7:148,360–148,615 (–)	scaffold13:21,160,319–21,160,400	LG6:5,155,539–5,159,325	chr6:65,352,964–65,355,698	–	chr7:320,714–323,039	chr6:67,670,763–67,673,765
Erythranthe	M. cardinalis (TR1)	chr7:321,240–321,494 (–)	scaffold13:21,160,319–21,160,400	LG6:5,155,539–5,159,325	chr6:65,352,964–65,355,698	chr7:146,113–150,476	–	chr6:67,670,763–67,673,765
Erythranthe	M. lewisii (TR1)	chr6:67,672,386–67,672,639 (+)	scaffold13:21,160,319–21,160,400	LG6:5,155,539–5,159,325	chr6:65,352,964–65,355,698	chr7:146,113–150,476	chr7:320,714–323,039	–
Erythranthe	M. cardinalis (TR2)	chr7:30,697,701–30,697,957 (–)	scaffold6:6,789,575–6,847,942	LG3:8,729,060–8,794,212	chr7:21,163,437–21,541,968	chr7:30,560,663–32,747,301	–	chr7:20,861,210–21,020,788
Erythranthe	M. lewisii (TR2)	chr7:21,023,219–21,023,475 (+)	scaffold6:6,770,969–6,786,716	LG3:8,729,060–8,794,212	chr7:21,544,273–21,558,401	chr7:32,749,647–32,776,655	chr7:30,700,285–30,954,720	–

## Sheet: TR_regions_synteny
Section	Species	Genome coordinate of TR	Syntenic chromosomes
			M. guttatus	M. auranticus	M. parishii	M. cardinalis	M. lewisii	M. verbenaceous
Simiolus	M. guttatus	scaffold_10:13,579,576-13,579,851 (+)	-	LG2	chr8	chr8	chr8	chr8
Diplacus	M. auranticus (TR1)	LG3:9,530,986-9,531,229 (+)	scaffold_3	-	chr6	chr6	chr6	chr6
Diplacus	M. auranticus (TR2)	LG3:9,507,194-9,507,487 (-)
Erythranthe	M. parishii	chr6:65,354,589-65,354,843 (+)	scaffold_13	LG6	-	chr7	chr6	chr7
Erythranthe	M. verbenaceus	chr7:148,360-148,613 (-)
Erythranthe	M. cardinalis (TR1)	chr7:321,240-321,494 (-)	scaffold_13	LG6	chr6	-	chr6	chr7
Erythranthe	M. lewisii (TR1)	chr6:67,672,386-67,672,639 (+)	scaffold_13	LG6	chr6	chr7	-	chr7
Erythranthe	M. cardinalis (TR2)	chr7:30,697,701-30,697,957 (-)	scaffold_6	LG3	chr7	-	chr7	chr7
Erythranthe	M. lewisii (TR2)	chr7:21,023,219-21,023,475 (+)	scaffold_6	LG3	chr7	chr7	-	chr7
