# Supplementary material for: Monkeyflower (Mimulus) uncovers the evolutionary basis of the eukaryote telomere sequence variation
Source: PLoS Genet. 2025 Jun 16;21(6):e1011738. doi: 10.1371/journal.pgen.1011738 (PMC12169523; doi:10.1371/journal.pgen.1011738)
Supplement: S4 Table — (XLSX) [file pgen.1011738.s004.xlsx]

## Sheet: Sheet1
Species	Total no of bases	Total no of reads	Total no of telomere reads	Genome coverage
M. lewisii	737257601	10699772	102	23.4531
M. verbenaceus	1655634574	24581417	126	38.2194
M. cardinalis	1109967641	15990860	82	29.4819
