# Supplementary material for: Monkeyflower (Mimulus) uncovers the evolutionary basis of the eukaryote telomere sequence variation
Source: PLoS Genet. 2025 Jun 16;21(6):e1011738. doi: 10.1371/journal.pgen.1011738 (PMC12169523; doi:10.1371/journal.pgen.1011738)
Supplement: S6 Table — (XLSX) [file pgen.1011738.s006.xlsx]

## Sheet: Sheet1
Prime name	Primer sequence (5'-3')	note
MgTR_F	GCACGTGTACTTAATACAACCC	M. guttatus (TR)
MgTR_R	CAGGCAGCCACCTTCCAACACAC	M. guttatus (TR)
Ml_TR2_F	CGCGCTGTGATTTATTGAACC	M. lewisii, M. cardinalis (TR2, qPCR)
McMl_TR2_R	CAGATTTTGTACTCGCAAGCAGC	M. lewisii, M. cardinalis (TR2, qPCR)
Ml_TR1-F	CTGTGCTCACGAACCGAAACCG	M.lewisii, M. cardinalis (TR1, qPCR)
McMl_TR1_R	GTGTACACGCAAGCAGCACC	M. lewisii, M. cardinalis (TR1, qPCR)
MaTR_F	CCAACGCAACCCTAAACCTATC	M. auranticus (TR)
MaTR_R	CGTATCAAGCAGCACCACCTTC	M. auranticus (TR)
MvMp_TR_F	CATGCTGTGCTAACGAACCG	M. verbenaceus, M. parishii (TR)
MvTR_R	GATTTGTGTGTACGCGCAAGCAG	M. verbenaceus (TR)
MpTR_R	GTGTACACGCAAGCAGCACCAC	M. parishii (TR)
Mc_TR2_USE_F	GTAGGAGCAATAACTCACTGGG	M. cardinalis (Up Strem Element) (TR2)
Mc_TR2_USE_R	CAGAGAAAGGGAGTGTGTGCAAG	M. cardinalis (Up Strem Element) (TR2)
qMlUBCF	GGCTTGGACTCTGCAGTCTGT	M. lewisii (reference gene, qPCR, ubiquitin-conjugating enzyme gene)
qMlUBCR	TCTTCGGCATGGCAGCAAGTC	M. lewisii (reference gene, qPCR,ubiquitin-conjugating enzyme gene)
TS21	GACAATCCGTCGAGCAGAGTT	TRAP substrate
MvV1	CCGCAAACCGTAAACCGA	TRAP reverse primer
TelPR	CCGAATTCAACCCTAAACCCTAAACCCTAAACCC	TRAP reverse primer
HisPR long	CCGAATTCAAACCTGAAACCTGAAACCTGAAACC	TRAP reverse primer
